# Supplementary material for: Genomic Epidemiology and Transmission Dynamics of Global Coxsackievirus B4
Source: Viruses. 2023 Feb 19;15(2):569. doi: 10.3390/v15020569 (PMC9961479; doi:10.3390/v15020569)
Supplement: Supplementary file 1 [file viruses-15-00569-s001.zip]

Archive with 1 entries (1 files):
- viruses-2188986-supplementary.pdf
